# Supplementary material for: Synthesis and Biological Evaluation of (S)-2-(Substituted arylmethyl)-1-oxo-1,2,3,4-tetrahydropyrazino[1,2-a]indole-3-carboxamide Analogs and Their Synergistic Effect against PTEN-Deficient MDA-MB-468 Cells
Source: Pharmaceuticals (Basel). 2021 Sep 25;14(10):974. doi: 10.3390/ph14100974 (PMC8537755; doi:10.3390/ph14100974)
Supplement: Supplementary file 1 [file pharmaceuticals-14-00974-s001.zip]

Archive with 1 entries (1 files):
- pharmaceuticals-1384707-supplementary.pdf
